# Supplementary material for: Ectopic Expression of Executor Gene Xa23 Enhances Resistance to Both Bacterial and Fungal Diseases in Rice
Source: Int J Mol Sci. 2022 Jun 11;23(12):6545. doi: 10.3390/ijms23126545 (PMC9224217; doi:10.3390/ijms23126545)
Supplement: Supplementary file 1 [file ijms-23-06545-s001.zip]

Archive with 1 entries (1 files):
- ijms-1719862-supplementary.pdf
